# Supplementary material for: Improving Muscat Hamburg Wine Quality with Innovative Fermentation Strategies Using Schizosaccharomyces pombe Derived from Fermented Grains of Sauce-Flavor Baijiu
Source: Foods. 2024 May 24;13(11):1648. doi: 10.3390/foods13111648 (PMC11172094; doi:10.3390/foods13111648)
Supplement: Supplementary file 1 [file foods-13-01648-s001.zip]

Archive with 1 entries (1 files):
- foods-3005713-Supplementary Materials.pdf
